# Supplementary material for: Brain-specific lipoprotein receptors interact with astrocyte derived apolipoprotein and mediate neuron-glia lipid shuttling
Source: Nat Commun. 2021 Apr 23;12:2408. doi: 10.1038/s41467-021-22751-7 (PMC8065144; doi:10.1038/s41467-021-22751-7)
Supplement: Supplementary file 4 — Supplementary Data 1 [file 41467_2021_22751_MOESM4_ESM.xlsx]

## Sheet: 253_125 human Lipid transport p
Human GeneID	Human Gene ID	gene_id	Fly Symbol	DIOPT Score	Weighted Score	Rank	Best Score	Best Score Reverse	Prediction Derived From
ACOT11	26027	FBgn0031844	CG13771	1	0.9	low	Yes	No	eggNOG
ACOT11	26027	FBgn0039854	CG1635	1	0.9	low	Yes	No	eggNOG
ACOT11	26027	FBgn0039855	CG1638	1	0.9	low	Yes	No	eggNOG
ACOT11	26027	FBgn0039856	CG1774	1	0.9	low	Yes	No	eggNOG
ACOT12	134526	FBgn0031844	CG13771	1	0.9	low	Yes	No	eggNOG
ACOT12	134526	FBgn0039854	CG1635	1	0.9	low	Yes	No	eggNOG
ACOT12	134526	FBgn0039855	CG1638	1	0.9	low	Yes	No	eggNOG
ACOT12	134526	FBgn0039856	CG1774	1	0.9	low	Yes	No	eggNOG
AMBP	259	FBgn0031559	CG3513	2	1.91	moderate	Yes	No	eggNOG, OrthoDB
APOD	347	FBgn0053126	NLaz	10	9.79	high	Yes	Yes	Compara, eggNOG, Hieranoid, Homologene, Inparanoid, OrthoFinder, OrthoInspector, orthoMCL, Panther, Phylome
APOD	347	FBgn0033799	GLaz	4	3.89	moderate	No	Yes	Compara, eggNOG, Panther, TreeFam
APOD	347	FBgn0051659	CG31659	4	3.87	moderate	No	Yes	eggNOG, Panther, Phylome, TreeFam
APOD	347	FBgn0030334	Karl	2	2.01	moderate	No	Yes	Panther, Phylome
ARHGAP1	392	FBgn0036257	RhoGAP68F	15	14.75	high	Yes	Yes	Compara, eggNOG, Hieranoid, Homologene, Inparanoid, Isobase, OMA, OrthoDB, OrthoFinder, OrthoInspector, orthoMCL, Panther, Phylome, RoundUp, TreeFam
ARHGAP8	23779	FBgn0036257	RhoGAP68F	10	9.86	moderate	Yes	No	Compara, eggNOG, Hieranoid, Inparanoid, OrthoDB, OrthoFinder, OrthoInspector, Panther, Phylome, TreeFam
ATCAY	85300	FBgn0035488	CG11593	7	6.92	high	Yes	Yes	Compara, eggNOG, Inparanoid, OrthoInspector, Panther, Phylome, RoundUp
BNIP2	663	FBgn0035488	CG11593	6	6.02	moderate	Yes	No	Compara, Inparanoid, OrthoInspector, Panther, Phylome, RoundUp
BNIPL	149428	FBgn0035488	CG11593	5	4.99	moderate	Yes	No	Compara, Inparanoid, OrthoInspector, Panther, Phylome
CERT	10087	FBgn0027569	cert	14	13.72	high	Yes	Yes	Compara, eggNOG, Hieranoid, Homologene, Inparanoid, Isobase, OMA, OrthoDB, OrthoFinder, OrthoInspector, orthoMCL, Panther, Phylome, TreeFam
CLVS1	157807	FBgn0036289	CG10657	6	5.93	high	Yes	Yes	Compara, eggNOG, Inparanoid, Isobase, OrthoFinder, Panther
CLVS1	157807	FBgn0035636	Cralbp	5	4.98	moderate	No	Yes	Compara, eggNOG, Inparanoid, OrthoFinder, Panther
CLVS1	157807	FBgn0032785	CG10026	4	3.91	moderate	No	No	eggNOG, OrthoDB, OrthoFinder, OrthoInspector
CLVS1	157807	FBgn0032783	CG10237	4	3.91	moderate	No	No	eggNOG, OrthoDB, OrthoFinder, OrthoInspector
CLVS1	157807	FBgn0031914	CG5973	4	3.91	moderate	No	No	eggNOG, OrthoDB, OrthoFinder, OrthoInspector
CLVS1	157807	FBgn0031913	CG5958	3	2.9	low	No	No	eggNOG, OrthoFinder, OrthoInspector
CLVS1	157807	FBgn0051636	CG31636	3	2.78	moderate	No	Yes	Compara, eggNOG, Isobase
CLVS1	157807	FBgn0053965	CG33965	2	1.83	low	No	No	Compara, eggNOG
CLVS1	157807	FBgn0053514	CG33514	2	1.83	low	No	No	Compara, eggNOG
CLVS1	157807	FBgn0039864	CG11550	2	1.83	low	No	No	Compara, eggNOG
CLVS1	157807	FBgn0038966	pinta	2	1.83	low	No	No	Compara, eggNOG
CLVS1	157807	FBgn0023525	CG3191	2	1.83	low	No	No	Compara, eggNOG
CLVS1	157807	FBgn0029863	CG3823	2	1.83	low	No	No	Compara, eggNOG
CLVS1	157807	FBgn0039107	CG10300	2	1.83	low	No	No	Compara, eggNOG
CLVS1	157807	FBgn0033437	CG12926	2	1.83	low	No	No	Compara, eggNOG
CLVS1	157807	FBgn0033434	CG1902	2	1.83	low	No	No	Compara, eggNOG
CLVS1	157807	FBgn0050339	CG30339	2	1.83	low	No	No	Compara, eggNOG
CLVS1	157807	FBgn0053966	CG33966	2	1.83	low	No	No	Compara, eggNOG
CLVS1	157807	FBgn0037323	CG2663	2	1.83	low	No	No	Compara, eggNOG
CLVS1	157807	FBgn0039106	CG10301	2	1.83	low	No	No	Compara, eggNOG
CLVS1	157807	FBgn0029608	CG3091	2	1.83	low	No	No	Compara, eggNOG
CLVS2	134829	FBgn0036289	CG10657	5	4.98	moderate	Yes	No	Compara, eggNOG, Inparanoid, OrthoFinder, Panther
CLVS2	134829	FBgn0035636	Cralbp	5	4.98	high	Yes	Yes	Compara, eggNOG, Inparanoid, OrthoFinder, Panther
CLVS2	134829	FBgn0032783	CG10237	5	4.94	moderate	Yes	No	eggNOG, OrthoDB, OrthoFinder, OrthoInspector, RoundUp
CLVS2	134829	FBgn0032785	CG10026	4	3.91	moderate	No	No	eggNOG, OrthoDB, OrthoFinder, OrthoInspector
CLVS2	134829	FBgn0031914	CG5973	4	3.91	moderate	No	No	eggNOG, OrthoDB, OrthoFinder, OrthoInspector
CLVS2	134829	FBgn0031913	CG5958	3	2.9	low	No	No	eggNOG, OrthoFinder, OrthoInspector
CLVS2	134829	FBgn0053965	CG33965	2	1.83	low	No	No	Compara, eggNOG
CLVS2	134829	FBgn0053514	CG33514	2	1.83	low	No	No	Compara, eggNOG
CLVS2	134829	FBgn0051636	CG31636	2	1.83	low	No	No	Compara, eggNOG
CLVS2	134829	FBgn0039864	CG11550	2	1.83	low	No	No	Compara, eggNOG
CLVS2	134829	FBgn0038966	pinta	2	1.83	low	No	No	Compara, eggNOG
CLVS2	134829	FBgn0023525	CG3191	2	1.83	low	No	No	Compara, eggNOG
CLVS2	134829	FBgn0029863	CG3823	2	1.83	low	No	No	Compara, eggNOG
CLVS2	134829	FBgn0039107	CG10300	2	1.83	low	No	No	Compara, eggNOG
CLVS2	134829	FBgn0033437	CG12926	2	1.83	low	No	No	Compara, eggNOG
CLVS2	134829	FBgn0033434	CG1902	2	1.83	low	No	No	Compara, eggNOG
CLVS2	134829	FBgn0050339	CG30339	2	1.83	low	No	No	Compara, eggNOG
CLVS2	134829	FBgn0053966	CG33966	2	1.83	low	No	No	Compara, eggNOG
CLVS2	134829	FBgn0037323	CG2663	2	1.83	low	No	No	Compara, eggNOG
CLVS2	134829	FBgn0039106	CG10301	2	1.83	low	No	No	Compara, eggNOG
CLVS2	134829	FBgn0029608	CG3091	2	1.83	low	No	No	Compara, eggNOG
CRABP1	1381	FBgn0037913	fabp	2	1.83	moderate	Yes	No	Compara, eggNOG
CRABP2	1382	FBgn0037913	fabp	2	1.83	moderate	Yes	No	Compara, eggNOG
DLC1	10395	FBgn0086901	cv-c	7	6.79	high	Yes	Yes	eggNOG, Isobase, OrthoInspector, orthoMCL, Panther, Phylome, RoundUp
FABP1	2168	FBgn0037913	fabp	3	2.91	moderate	Yes	No	eggNOG, Panther, Phylome
FABP2	2169	FBgn0037913	fabp	1	0.9	low	Yes	No	eggNOG
FABP3	2170	FBgn0037913	fabp	10	9.73	moderate	Yes	No	Compara, eggNOG, Hieranoid, Inparanoid, OMA, OrthoFinder, OrthoInspector, orthoMCL, Phylome, RoundUp
FABP4	2167	FBgn0037913	fabp	9	8.78	moderate	Yes	No	Compara, eggNOG, Hieranoid, Inparanoid, OrthoFinder, OrthoInspector, Phylome, RoundUp, TreeFam
FABP5	2171	FBgn0037913	fabp	9	8.85	moderate	Yes	No	Compara, eggNOG, Hieranoid, Inparanoid, OrthoFinder, OrthoInspector, Panther, Phylome, TreeFam
FABP5P3	220832	FBgn0037913	fabp	1	1.1	low	Yes	No	Panther
FABP6	2172	FBgn0037913	fabp	3	2.91	moderate	Yes	No	eggNOG, Panther, Phylome
FABP7	2173	FBgn0037913	fabp	11	10.73	high	Yes	Yes	Compara, eggNOG, Hieranoid, Homologene, Inparanoid, OMA, OrthoFinder, OrthoInspector, orthoMCL, Phylome, RoundUp
FABP9	646480	FBgn0037913	fabp	9	8.85	moderate	Yes	No	Compara, eggNOG, Hieranoid, Inparanoid, OrthoFinder, OrthoInspector, Panther, Phylome, TreeFam
GDAP2	54834	FBgn0042135	CG18812	14	13.8	high	Yes	Yes	Compara, eggNOG, Hieranoid, Homologene, Inparanoid, OMA, OrthoDB, OrthoFinder, OrthoInspector, orthoMCL, Panther, Phylome, RoundUp, TreeFam
GLTP	51228	FBgn0030641	CG6299	13	12.65	high	Yes	Yes	Compara, eggNOG, Hieranoid, Inparanoid, Isobase, OMA, OrthoDB, OrthoFinder, OrthoInspector, orthoMCL, Phylome, RoundUp, TreeFam
GLTPD1	80772	FBgn0050392	CG30392	12	11.89	high	Yes	Yes	Compara, eggNOG, Homologene, Inparanoid, OMA, OrthoDB, OrthoFinder, OrthoInspector, orthoMCL, Panther, RoundUp, TreeFam
GLTPD2	388323	FBgn0050392	CG30392	8	7.94	moderate	Yes	No	Compara, eggNOG, OMA, OrthoDB, OrthoInspector, Panther, RoundUp, TreeFam
HSD17B4	3295	FBgn0030731	Mfe2	15	14.75	high	Yes	Yes	Compara, eggNOG, Hieranoid, Homologene, Inparanoid, Isobase, OMA, OrthoDB, OrthoFinder, OrthoInspector, orthoMCL, Panther, Phylome, RoundUp, TreeFam
HSD17B4	3295	FBgn0030519	CG11151	2	1.94	low	No	No	Phylome, RoundUp
HSDL2	84263	FBgn0039537	CG5590	15	14.75	high	Yes	Yes	Compara, eggNOG, Hieranoid, Homologene, Inparanoid, Isobase, OMA, OrthoDB, OrthoFinder, OrthoInspector, orthoMCL, Panther, Phylome, RoundUp, TreeFam
KALRN	8997	FBgn0024277	trio	11	10.89	moderate	Yes	No	Compara, eggNOG, Inparanoid, OMA, OrthoDB, OrthoFinder, OrthoInspector, orthoMCL, Panther, RoundUp, TreeFam
KIAA1755	85449	FBgn0035802	Pura	3	2.99	moderate	Yes	No	Compara, Panther, TreeFam
MCF2	4168	FBgn0050440	CG30440	6	5.84	high	Yes	Yes	Compara, OrthoDB, OrthoInspector, Phylome, RoundUp, TreeFam
MCF2L	23263	FBgn0050440	CG30440	5	4.81	moderate	Yes	No	Compara, OrthoDB, OrthoInspector, Phylome, TreeFam
MCF2L2	23101	FBgn0050440	CG30440	6	5.91	high	Yes	Yes	Compara, OrthoDB, OrthoInspector, Panther, Phylome, TreeFam
MOSPD2	158747	FBgn0053523	CG33523	14	13.85	high	Yes	Yes	Compara, Hieranoid, Homologene, Inparanoid, Isobase, OMA, OrthoDB, OrthoFinder, OrthoInspector, orthoMCL, Panther, Phylome, RoundUp, TreeFam
MOSPD2	158747	FBgn0052407	CG32407	9	8.73	moderate	No	Yes	Compara, eggNOG, OrthoFinder, OrthoInspector, orthoMCL, Panther, Phylome, RoundUp, TreeFam
MOSPD2	158747	FBgn0052485	CG32485	4	3.84	moderate	No	Yes	eggNOG, OrthoDB, orthoMCL, RoundUp
NF1	4763	FBgn0015269	Nf1	12	11.89	high	Yes	Yes	Compara, eggNOG, Homologene, Inparanoid, OMA, OrthoDB, OrthoFinder, OrthoInspector, orthoMCL, Panther, RoundUp, TreeFam
NPC1	4864	FBgn0024320	Npc1a	13	12.79	high	Yes	Yes	Compara, eggNOG, Hieranoid, Homologene, Inparanoid, OMA, OrthoFinder, OrthoInspector, orthoMCL, Panther, Phylome, RoundUp, TreeFam
NPC1	4864	FBgn0261675	Npc1b	10	9.66	moderate	No	Yes	Compara, eggNOG, Hieranoid, Isobase, OrthoDB, OrthoFinder, orthoMCL, Panther, Phylome, TreeFam
NPC1L1	29881	FBgn0024320	Npc1a	6	5.89	moderate	Yes	No	eggNOG, OrthoFinder, orthoMCL, Panther, RoundUp, TreeFam
NPC1L1	29881	FBgn0261675	Npc1b	6	5.87	moderate	Yes	No	eggNOG, OrthoDB, OrthoFinder, orthoMCL, Panther, TreeFam
NPC2	10577	FBgn0031381	Npc2a	11	10.76	high	Yes	Yes	eggNOG, Hieranoid, Homologene, Inparanoid, OMA, OrthoFinder, OrthoInspector, orthoMCL, Phylome, RoundUp, TreeFam
NPC2	10577	FBgn0037782	Npc2d	5	4.87	moderate	No	Yes	eggNOG, OrthoFinder, Panther, Phylome, TreeFam
NPC2	10577	FBgn0051410	Npc2e	5	4.87	moderate	No	Yes	eggNOG, OrthoFinder, Panther, Phylome, TreeFam
NPC2	10577	FBgn0037783	Npc2c	5	4.87	moderate	No	Yes	eggNOG, OrthoFinder, Panther, Phylome, TreeFam
NPC2	10577	FBgn0038198	Npc2b	5	4.77	moderate	No	Yes	eggNOG, Hieranoid, OrthoFinder, Phylome, TreeFam
NPC2	10577	FBgn0039154	Npc2f	4	3.97	moderate	No	Yes	OrthoFinder, Panther, Phylome, TreeFam
NPC2	10577	FBgn0039801	Npc2h	3	2.87	moderate	No	Yes	OrthoFinder, Phylome, TreeFam
NPC2	10577	FBgn0039800	Npc2g	2	1.96	moderate	No	Yes	OrthoFinder, TreeFam
OSBP	5007	FBgn0020626	Osbp	12	11.79	moderate	Yes	No	Compara, eggNOG, Hieranoid, Inparanoid, OMA, OrthoFinder, OrthoInspector, orthoMCL, Panther, Phylome, RoundUp, TreeFam
OSBP	5007	FBgn0034951	CG3860	4	3.84	moderate	No	No	eggNOG, OrthoDB, orthoMCL, RoundUp
OSBP2	23762	FBgn0020626	Osbp	13	12.79	high	Yes	Yes	Compara, eggNOG, Hieranoid, Homologene, Inparanoid, OMA, OrthoFinder, OrthoInspector, orthoMCL, Panther, Phylome, RoundUp, TreeFam
OSBP2	23762	FBgn0034951	CG3860	4	3.84	moderate	No	No	eggNOG, OrthoDB, orthoMCL, RoundUp
OSBPL10	114884	FBgn0033463	CG1513	3	2.94	moderate	Yes	No	eggNOG, OrthoDB, RoundUp
OSBPL10	114884	FBgn0261550	CG42668	3	2.94	moderate	Yes	No	eggNOG, OrthoDB, RoundUp
OSBPL10	114884	FBgn0035181	CG9205	2	1.93	moderate	No	Yes	Compara, OrthoFinder
OSBPL11	114885	FBgn0033463	CG1513	3	2.94	moderate	Yes	No	eggNOG, OrthoDB, RoundUp
OSBPL11	114885	FBgn0261550	CG42668	3	2.94	moderate	Yes	No	eggNOG, OrthoDB, RoundUp
OSBPL11	114885	FBgn0035181	CG9205	2	1.93	moderate	No	Yes	Compara, OrthoFinder
OSBPL2	9885	FBgn0034951	CG3860	13	12.79	high	Yes	Yes	Compara, eggNOG, Hieranoid, Inparanoid, Isobase, OMA, OrthoDB, OrthoFinder, OrthoInspector, orthoMCL, Panther, Phylome, RoundUp
OSBPL2	9885	FBgn0020626	Osbp	3	2.83	low	No	No	eggNOG, orthoMCL, RoundUp
OSBPL3	26031	FBgn0034951	CG3860	3	2.81	moderate	Yes	No	eggNOG, OrthoDB, orthoMCL
OSBPL3	26031	FBgn0020626	Osbp	2	1.8	low	No	No	eggNOG, orthoMCL
OSBPL5	114879	FBgn0261550	CG42668	10	9.8	moderate	Yes	No	Compara, eggNOG, Inparanoid, OMA, OrthoDB, OrthoFinder, OrthoInspector, Phylome, RoundUp, TreeFam
OSBPL5	114879	FBgn0033463	CG1513	3	2.94	low	No	No	eggNOG, OrthoDB, RoundUp
OSBPL6	114880	FBgn0034951	CG3860	3	2.81	moderate	Yes	No	eggNOG, OrthoDB, orthoMCL
OSBPL6	114880	FBgn0020626	Osbp	2	1.8	low	No	No	eggNOG, orthoMCL
OSBPL7	114881	FBgn0034951	CG3860	3	2.81	moderate	Yes	No	eggNOG, OrthoDB, orthoMCL
OSBPL7	114881	FBgn0020626	Osbp	2	1.8	low	No	No	eggNOG, orthoMCL
OSBPL8	114882	FBgn0261550	CG42668	12	11.9	high	Yes	Yes	Compara, eggNOG, Homologene, Inparanoid, OMA, OrthoDB, OrthoFinder, OrthoInspector, Panther, Phylome, RoundUp, TreeFam
OSBPL8	114882	FBgn0033463	CG1513	3	2.94	low	No	No	eggNOG, OrthoDB, RoundUp
OSBPL9	114883	FBgn0033463	CG1513	15	14.75	high	Yes	Yes	Compara, eggNOG, Hieranoid, Homologene, Inparanoid, Isobase, OMA, OrthoDB, OrthoFinder, OrthoInspector, orthoMCL, Panther, Phylome, RoundUp, TreeFam
OSBPL9	114883	FBgn0261550	CG42668	3	2.94	low	No	No	eggNOG, OrthoDB, RoundUp
PCTP	58488	FBgn0032513	CG6565	3	2.84	moderate	Yes	No	Compara, eggNOG, OrthoDB
PITPNA	5306	FBgn0267975	vib	12	11.79	moderate	Yes	No	Compara, eggNOG, Hieranoid, Inparanoid, OMA, OrthoFinder, OrthoInspector, orthoMCL, Panther, Phylome, RoundUp, TreeFam
PITPNB	23760	FBgn0267975	vib	15	14.75	high	Yes	Yes	Compara, eggNOG, Hieranoid, Homologene, Inparanoid, Isobase, OMA, OrthoDB, OrthoFinder, OrthoInspector, orthoMCL, Panther, Phylome, RoundUp, TreeFam
PITPNB	23760	FBgn0027872	rdgBbeta	2	1.91	low	No	No	eggNOG, OrthoDB
PITPNB	23760	FBgn0003218	rdgB	2	1.91	low	No	No	eggNOG, OrthoDB
PITPNC1	26207	FBgn0027872	rdgBbeta	15	14.75	high	Yes	Yes	Compara, eggNOG, Hieranoid, Homologene, Inparanoid, Isobase, OMA, OrthoDB, OrthoFinder, OrthoInspector, orthoMCL, Panther, Phylome, RoundUp, TreeFam
PITPNC1	26207	FBgn0003218	rdgB	2	1.91	low	No	No	eggNOG, OrthoDB
PITPNC1	26207	FBgn0267975	vib	2	1.91	low	No	No	eggNOG, OrthoDB
PITPNM1	9600	FBgn0003218	rdgB	12	11.76	moderate	Yes	No	Compara, eggNOG, Hieranoid, Inparanoid, Isobase, OMA, OrthoDB, OrthoFinder, OrthoInspector, orthoMCL, Panther, Phylome
PITPNM1	9600	FBgn0027872	rdgBbeta	2	1.91	low	No	No	eggNOG, OrthoDB
PITPNM1	9600	FBgn0267975	vib	2	1.91	low	No	No	eggNOG, OrthoDB
PITPNM2	57605	FBgn0003218	rdgB	14	13.8	high	Yes	Yes	Compara, eggNOG, Hieranoid, Homologene, Inparanoid, OMA, OrthoDB, OrthoFinder, OrthoInspector, orthoMCL, Panther, Phylome, RoundUp, TreeFam
PITPNM2	57605	FBgn0027872	rdgBbeta	2	1.91	low	No	No	eggNOG, OrthoDB
PITPNM2	57605	FBgn0267975	vib	2	1.91	low	No	No	eggNOG, OrthoDB
PLEKHA8	84725	FBgn0030641	CG6299	4	3.76	moderate	Yes	No	Compara, eggNOG, orthoMCL, RoundUp
PLEKHA8P1	51054	FBgn0033463	CG1513	1	0.91	low	Yes	No	Phylome
PMP2	5375	FBgn0037913	fabp	11	10.76	high	Yes	Yes	Compara, eggNOG, Hieranoid, Inparanoid, OMA, OrthoFinder, OrthoInspector, orthoMCL, Panther, Phylome, TreeFam
PRUNE2	158471	FBgn0035488	CG11593	6	5.86	moderate	Yes	No	Compara, eggNOG, OrthoInspector, orthoMCL, Panther, RoundUp
PRUNE2	158471	FBgn0003116	pn	3	2.97	low	No	No	OrthoDB, OrthoFinder, TreeFam
PTPN9	5780	FBgn0028341	Ptpmeg2	12	11.8	high	Yes	Yes	Compara, eggNOG, Inparanoid, OMA, OrthoDB, OrthoFinder, OrthoInspector, orthoMCL, Panther, Phylome, RoundUp, TreeFam
RBP1	5947	FBgn0037913	fabp	2	1.83	moderate	Yes	No	Compara, eggNOG
RBP2	5948	FBgn0037913	fabp	2	1.83	moderate	Yes	No	Compara, eggNOG
RBP5	83758	FBgn0037913	fabp	2	1.83	moderate	Yes	No	Compara, eggNOG
RBP7	116362	FBgn0037913	fabp	2	1.83	moderate	Yes	No	Compara, eggNOG
RLBP1	6017	FBgn0036289	CG10657	4	3.98	moderate	Yes	No	Compara, eggNOG, Inparanoid, Panther
RLBP1	6017	FBgn0035636	Cralbp	4	3.98	moderate	Yes	No	Compara, eggNOG, Inparanoid, Panther
RLBP1	6017	FBgn0031913	CG5958	4	3.93	moderate	Yes	No	eggNOG, Homologene, OrthoInspector, RoundUp
RLBP1	6017	FBgn0032785	CG10026	3	2.91	low	No	No	eggNOG, OrthoDB, OrthoInspector
RLBP1	6017	FBgn0032783	CG10237	3	2.91	low	No	No	eggNOG, OrthoDB, OrthoInspector
RLBP1	6017	FBgn0031914	CG5973	3	2.91	low	No	No	eggNOG, OrthoDB, OrthoInspector
RLBP1	6017	FBgn0053965	CG33965	2	1.83	low	No	No	Compara, eggNOG
RLBP1	6017	FBgn0053514	CG33514	2	1.83	low	No	No	Compara, eggNOG
RLBP1	6017	FBgn0051636	CG31636	2	1.83	low	No	No	Compara, eggNOG
RLBP1	6017	FBgn0039864	CG11550	2	1.83	low	No	No	Compara, eggNOG
RLBP1	6017	FBgn0038966	pinta	2	1.83	low	No	No	Compara, eggNOG
RLBP1	6017	FBgn0023525	CG3191	2	1.83	low	No	No	Compara, eggNOG
RLBP1	6017	FBgn0029863	CG3823	2	1.83	low	No	No	Compara, eggNOG
RLBP1	6017	FBgn0039107	CG10300	2	1.83	low	No	No	Compara, eggNOG
RLBP1	6017	FBgn0033437	CG12926	2	1.83	low	No	No	Compara, eggNOG
RLBP1	6017	FBgn0033434	CG1902	2	1.83	low	No	No	Compara, eggNOG
RLBP1	6017	FBgn0050339	CG30339	2	1.83	low	No	No	Compara, eggNOG
RLBP1	6017	FBgn0053966	CG33966	2	1.83	low	No	No	Compara, eggNOG
RLBP1	6017	FBgn0037323	CG2663	2	1.83	low	No	No	Compara, eggNOG
RLBP1	6017	FBgn0039106	CG10301	2	1.83	low	No	No	Compara, eggNOG
RLBP1	6017	FBgn0029608	CG3091	2	1.83	low	No	No	Compara, eggNOG
SCP2	6342	FBgn0032715	CG17597	13	12.8	high	Yes	Yes	Compara, eggNOG, Hieranoid, Inparanoid, OMA, OrthoDB, OrthoFinder, OrthoInspector, orthoMCL, Panther, Phylome, RoundUp, TreeFam
SCP2	6342	FBgn0015808	ScpX	13	12.79	high	Yes	Yes	Compara, eggNOG, Hieranoid, Homologene, Inparanoid, OMA, OrthoFinder, OrthoInspector, orthoMCL, Panther, Phylome, RoundUp, TreeFam
SCP2D1	140856	FBgn0030519	CG11151	7	6.94	high	Yes	Yes	Hieranoid, Inparanoid, OMA, OrthoDB, OrthoFinder, Phylome, TreeFam
SCP2D1	140856	FBgn0038665	euc	3	2.77	moderate	No	Yes	eggNOG, Phylome, TreeFam
SCP2D1	140856	FBgn0015808	ScpX	2	2	low	No	No	eggNOG, Panther
SEC14L1	6397	FBgn0031814	retm	13	12.8	moderate	Yes	No	Compara, eggNOG, Hieranoid, Inparanoid, OMA, OrthoDB, OrthoFinder, OrthoInspector, orthoMCL, Panther, Phylome, RoundUp, TreeFam
SEC14L1	6397	FBgn0035146	CG13893	3	2.83	low	No	No	eggNOG, orthoMCL, RoundUp
SEC14L2	23541	FBgn0035146	CG13893	11	10.77	moderate	Yes	No	eggNOG, Hieranoid, Inparanoid, OMA, OrthoDB, OrthoFinder, OrthoInspector, orthoMCL, Phylome, RoundUp, TreeFam
SEC14L2	23541	FBgn0031814	retm	3	2.83	low	No	No	eggNOG, orthoMCL, RoundUp
SEC14L3	266629	FBgn0035146	CG13893	12	11.7	high	Yes	Yes	Compara, eggNOG, Hieranoid, Inparanoid, OMA, OrthoDB, OrthoFinder, OrthoInspector, orthoMCL, Phylome, RoundUp, TreeFam
SEC14L3	266629	FBgn0031814	retm	3	2.83	low	No	No	eggNOG, orthoMCL, RoundUp
SEC14L4	284904	FBgn0035146	CG13893	11	10.77	moderate	Yes	No	Compara, eggNOG, Hieranoid, Homologene, Inparanoid, OMA, OrthoDB, OrthoFinder, OrthoInspector, Phylome, TreeFam
SEC14L4	284904	FBgn0035636	Cralbp	2	1.85	low	No	No	eggNOG, Isobase
SEC14L4	284904	FBgn0029608	CG3091	2	1.85	low	No	No	eggNOG, Isobase
SEC14L5	9717	FBgn0031814	retm	14	13.72	high	Yes	Yes	Compara, eggNOG, Hieranoid, Homologene, Inparanoid, Isobase, OMA, OrthoDB, OrthoFinder, OrthoInspector, orthoMCL, Panther, Phylome, TreeFam
SEC14L5	9717	FBgn0035146	CG13893	2	1.8	low	No	No	eggNOG, orthoMCL
SEC14L6	730005	FBgn0035146	CG13893	8	7.86	moderate	Yes	No	Compara, eggNOG, Inparanoid, OMA, OrthoDB, OrthoFinder, OrthoInspector, TreeFam
SESTD1	91404	FBgn0035308	CG15822	10	9.93	high	Yes	Yes	Compara, Hieranoid, Homologene, Inparanoid, OrthoDB, OrthoInspector, orthoMCL, Panther, Phylome, RoundUp
STAR	6770	FBgn0035028	Start1	5	4.71	moderate	Yes	No	Compara, eggNOG, OrthoDB, Phylome, TreeFam
STARD13	90627	FBgn0086901	cv-c	6	5.84	moderate	Yes	No	eggNOG, OrthoInspector, orthoMCL, Panther, Phylome, RoundUp
STARD3	10948	FBgn0035028	Start1	12	11.7	high	Yes	Yes	Compara, eggNOG, Hieranoid, Homologene, Inparanoid, Isobase, OrthoFinder, OrthoInspector, orthoMCL, Panther, Phylome, TreeFam
STARD5	80765	FBgn0035028	Start1	1	0.9	low	Yes	No	eggNOG
STARD6	147323	FBgn0035028	Start1	2	1.81	moderate	Yes	No	eggNOG, Phylome
STARD7	56910	FBgn0032513	CG6565	12	11.86	high	Yes	Yes	eggNOG, Hieranoid, Homologene, Inparanoid, OrthoDB, OrthoFinder, OrthoInspector, orthoMCL, Panther, Phylome, RoundUp, TreeFam
STARD8	9754	FBgn0086901	cv-c	5	4.81	moderate	Yes	No	eggNOG, OrthoInspector, orthoMCL, Panther, Phylome
STARD9	57519	FBgn0004374	neb	1	0.9	low	Yes	No	eggNOG
STARD9	57519	FBgn0004387	Klp98A	1	0.9	low	Yes	No	eggNOG
STARD9	57519	FBgn0267002	unc-104	1	0.9	low	Yes	No	eggNOG
STARD9	57519	FBgn0019968	Khc-73	1	0.9	low	Yes	No	eggNOG
STOML1	9399	FBgn0030992	CG33253	1	0.9	low	Yes	No	eggNOG
STOML1	9399	FBgn0038665	euc	1	0.9	low	Yes	No	eggNOG
STOML1	9399	FBgn0015808	ScpX	1	0.9	low	Yes	No	eggNOG
STOML1	9399	FBgn0250821	CG14644	1	0.9	low	Yes	No	eggNOG
STOML1	9399	FBgn0260657	CG42540	1	0.9	low	Yes	No	eggNOG
STOML1	9399	FBgn0039537	CG5590	1	0.9	low	Yes	No	eggNOG
STOML1	9399	FBgn0030993	Mec2	1	0.9	low	Yes	No	eggNOG
STOML1	9399	FBgn0037986	CG14736	1	0.9	low	Yes	No	eggNOG
STOML1	9399	FBgn0051358	CG31358	1	0.9	low	Yes	No	eggNOG
TRIO	7204	FBgn0024277	trio	12	11.81	high	Yes	Yes	Compara, eggNOG, Homologene, Inparanoid, Isobase, OMA, OrthoDB, OrthoFinder, OrthoInspector, orthoMCL, Panther, TreeFam
TTPA	7274	FBgn0032785	CG10026	5	5.02	high	Yes	Yes	eggNOG, OMA, OrthoDB, OrthoFinder, Panther
TTPA	7274	FBgn0032783	CG10237	4	4.01	moderate	No	No	eggNOG, OrthoDB, OrthoFinder, Panther
TTPA	7274	FBgn0031914	CG5973	4	4.01	moderate	No	No	eggNOG, OrthoDB, OrthoFinder, Panther
TTPA	7274	FBgn0031913	CG5958	3	3	low	No	No	eggNOG, OrthoFinder, Panther
TTPA	7274	FBgn0053965	CG33965	3	2.93	moderate	No	Yes	Compara, eggNOG, Panther
TTPA	7274	FBgn0053514	CG33514	3	2.93	moderate	No	Yes	Compara, eggNOG, Panther
TTPA	7274	FBgn0051636	CG31636	3	2.93	moderate	No	Yes	Compara, eggNOG, Panther
TTPA	7274	FBgn0039864	CG11550	3	2.93	moderate	No	Yes	Compara, eggNOG, Panther
TTPA	7274	FBgn0038966	pinta	3	2.93	moderate	No	Yes	Compara, eggNOG, Panther
TTPA	7274	FBgn0023525	CG3191	3	2.93	moderate	No	Yes	Compara, eggNOG, Panther
TTPA	7274	FBgn0029863	CG3823	3	2.93	moderate	No	Yes	Compara, eggNOG, Panther
TTPA	7274	FBgn0039107	CG10300	3	2.93	moderate	No	Yes	Compara, eggNOG, Panther
TTPA	7274	FBgn0033437	CG12926	3	2.93	moderate	No	Yes	Compara, eggNOG, Panther
TTPA	7274	FBgn0033434	CG1902	3	2.93	moderate	No	Yes	Compara, eggNOG, Panther
TTPA	7274	FBgn0050339	CG30339	3	2.93	moderate	No	Yes	Compara, eggNOG, Panther
TTPA	7274	FBgn0053966	CG33966	3	2.93	moderate	No	Yes	Compara, eggNOG, Panther
TTPA	7274	FBgn0037323	CG2663	3	2.93	moderate	No	Yes	Compara, eggNOG, Panther
TTPA	7274	FBgn0039106	CG10301	3	2.93	moderate	No	Yes	Compara, eggNOG, Panther
TTPA	7274	FBgn0029608	CG3091	3	2.93	moderate	No	Yes	Compara, eggNOG, Panther
TTPA	7274	FBgn0036289	CG10657	3	2.83	low	No	No	Compara, eggNOG, OrthoFinder
TTPA	7274	FBgn0035636	Cralbp	3	2.83	low	No	No	Compara, eggNOG, OrthoFinder
TTPA	7274	FBgn0051826	CG31826	2	2	moderate	No	Yes	eggNOG, Panther
TTPAL	79183	FBgn0032783	CG10237	8	7.99	high	Yes	Yes	eggNOG, Inparanoid, OrthoDB, OrthoFinder, OrthoInspector, orthoMCL, Panther, RoundUp
TTPAL	79183	FBgn0031914	CG5973	6	6.06	moderate	No	Yes	eggNOG, Inparanoid, OrthoDB, OrthoFinder, OrthoInspector, Panther
TTPAL	79183	FBgn0031913	CG5958	5	5.05	moderate	No	Yes	eggNOG, Inparanoid, OrthoFinder, OrthoInspector, Panther
TTPAL	79183	FBgn0032785	CG10026	5	5.01	moderate	No	Yes	eggNOG, OrthoDB, OrthoFinder, OrthoInspector, Panther
TTPAL	79183	FBgn0053965	CG33965	3	2.93	moderate	No	Yes	Compara, eggNOG, Panther
TTPAL	79183	FBgn0053514	CG33514	3	2.93	moderate	No	Yes	Compara, eggNOG, Panther
TTPAL	79183	FBgn0051636	CG31636	3	2.93	moderate	No	Yes	Compara, eggNOG, Panther
TTPAL	79183	FBgn0039864	CG11550	3	2.93	moderate	No	Yes	Compara, eggNOG, Panther
TTPAL	79183	FBgn0038966	pinta	3	2.93	moderate	No	Yes	Compara, eggNOG, Panther
TTPAL	79183	FBgn0023525	CG3191	3	2.93	moderate	No	Yes	Compara, eggNOG, Panther
TTPAL	79183	FBgn0029863	CG3823	3	2.93	moderate	No	Yes	Compara, eggNOG, Panther
TTPAL	79183	FBgn0039107	CG10300	3	2.93	moderate	No	Yes	Compara, eggNOG, Panther
TTPAL	79183	FBgn0033437	CG12926	3	2.93	moderate	No	Yes	Compara, eggNOG, Panther
TTPAL	79183	FBgn0033434	CG1902	3	2.93	moderate	No	Yes	Compara, eggNOG, Panther
TTPAL	79183	FBgn0050339	CG30339	3	2.93	moderate	No	Yes	Compara, eggNOG, Panther
TTPAL	79183	FBgn0053966	CG33966	3	2.93	moderate	No	Yes	Compara, eggNOG, Panther
TTPAL	79183	FBgn0037323	CG2663	3	2.93	moderate	No	Yes	Compara, eggNOG, Panther
TTPAL	79183	FBgn0039106	CG10301	3	2.93	moderate	No	Yes	Compara, eggNOG, Panther
TTPAL	79183	FBgn0029608	CG3091	3	2.93	moderate	No	Yes	Compara, eggNOG, Panther
TTPAL	79183	FBgn0036289	CG10657	3	2.83	low	No	No	Compara, eggNOG, OrthoFinder
TTPAL	79183	FBgn0035636	Cralbp	3	2.83	low	No	No	Compara, eggNOG, OrthoFinder
TTPAL	79183	FBgn0051826	CG31826	2	2	moderate	No	Yes	eggNOG, Panther
