# Supplementary material for: Brain-specific lipoprotein receptors interact with astrocyte derived apolipoprotein and mediate neuron-glia lipid shuttling
Source: Nat Commun. 2021 Apr 23;12:2408. doi: 10.1038/s41467-021-22751-7 (PMC8065144; doi:10.1038/s41467-021-22751-7)
Supplement: Supplementary file 5 — Supplementary Data 2 [file 41467_2021_22751_MOESM5_ESM.xlsx]

## Sheet: Sheet1
	gene name	feature	Human homolog	Astrocyte enrichment log2.fold.change	p_value
1	CG11151	LTP	SCP2D1	1.02091	5e-05
2	CG12926	LTP	TTPA,TTPAL	2.7412	5e-05
3	CG30392	LTP	GLTPD1,GLTPD2	1.18839	5e-05
4	CG32407	LTP	MOSPD2	4.42704	5e-05
5	CG5590	LTP	HSDL2	1.31883	5e-05
6	CG9205	LTP	OSBPL10,OSBPL11	1.01715	5e-05
7	GLaz	LTP	APOD	1.80325	5e-05
8	NLaz	LTP	APOD	1.64489	5e-05
9	Npc2b	LTP	NPC2	1.262	5e-05
10	pinta	LTP	TTPA,TTPAL	3.39382	5e-05
11	ScpX	LTP	SCP2	1.13995	5e-05
12	apolpp	Apo	ApoB	-	-
13	Apoltp	Apo	ApoB	-	-
