# Supplementary material for: Brain-specific lipoprotein receptors interact with astrocyte derived apolipoprotein and mediate neuron-glia lipid shuttling
Source: Nat Commun. 2021 Apr 23;12:2408. doi: 10.1038/s41467-021-22751-7 (PMC8065144; doi:10.1038/s41467-021-22751-7)
Supplement: Supplementary file 7 — Source Data [file 41467_2021_22751_MOESM7_ESM.xlsx]

## Sheet: Figure 1
qFISH dots # in single LNv (Figure 1d)
short-LD	short-LL	long-LD	long-LL
0	15	0	0
0	17	0	0
3	12	0	0
2	16	0	0
1	20	0	0
1	8	0	0
1	25	0	0
0	17	0	0
2	13	0	0
1	12	0	0
0	21	0	0
0	17	0	0
0	9	0	0
0	22	0	0
1	7	0	0
0	22	0	0
0	15	0	0
2	12	0	0
0	13	0	0
1	14	1	1
	7
	7

## Sheet: Figure 2
Percentile for short and long LpR1 in GFP+ cells (Figure 2c-top)			qFISH dots # in single LNv (Figure 2c-bottom)			# of dots/1000 cells in qFISH (Figure 2e-up)			# of high expression cells /1000 cells in qFISH (Figure 2e-bottom)
short	long		short	long		short	long		short	long
0.9	0.16		0	0		484.211	164.609		15.7895	0
			1	0		380.711	63.5838		20.3046	0
			19	0		246.667	221.053		20	0
			0	0		302.326	179.487		11.6279	0
			8	0		606.965	316.583		54.7264	0
			5	0		517.241	147.679		40.2299	0
			10	0		630.872	232.877		60.4027	0
			28	0		295.454	160.494		30.303	0
			6	0		705.394	229.572		66.39	3.89105
			5	0		386.189	96.2099		33.2481	2.91545
			1	0		501.887	215.054		30.1887	0
			3	0		484.127	167.26		23.8095	3.55872
			4	0		714.286	221.622		55.5556	21.6216
			14	0		178.571	188.889		0	5.55556
			32	0		577.586	200		25.8621	5.26316
			9	0		392.405	163.934		6.32911	5.46448
			7	0		433.18	231.638		23.0415	16.9491
			0	0		617.511	260		27.6498	10
			3	2		291.139	116.071		29.5359	0
			5	0		603.261	205.263		32.6087	0
			6	1		442.424	136.364		18.1818	0
			19	0		639.098	480.263		37.594	19.7368
			24	0
			29	0
			35	0
			2	0
			22	0
			12	0
			2	0
				0
				0
				0
				0
				0
				0
				2
				0
				0
				0
				0
				0
				0
				1
				1
				1
				1
				0
				0
				0

## Sheet: Figure 3b, 3d
Dendrite Volume (μm3) for LpR1-/- rescue (Figure 3b)					peak ΔF/F for LpR1-/- rescue (Figure 3d)
Control	LpR-/-	LpR1-short rescue	LpR1-long rescue		Control	LpR1-/-	LpR1-short rescue	LpR1-long rescue
320.752	215.809	306.313	249.096		7.93213	0.093411	7.09725	2.54876
320.493	289.646	256.033	313.542		7.63352	1.53144	3.0746	0.49911
357.739	184.388	345.352	338.006		8.51215	1.17001	5.06301	0.127643
340.636	190.839	229.449	429.735		5.45542	0.834407	4.35414	0.502881
319.506	61.5617	416.276	238.7		8.10875	1.66046	4.26476	0.576434
453.914	233.799	356.97	541.836		6.27066	1.34976	4.48047	2.19276
297.638	83.702	367.539	340.488		4.39571	0.881703	7.0119	0.80772
344.941	147.022	276.959	360.752		5.43052	0.335176	3.84126	1.30316
478.024	232.483	381.707	348.769		6.24601	0.182904	3.46963	1.90501
423.141	307.453	325.947	382.85		6.19174	0.111414	5.38432	1.89744
			374.678		8.27355	0.202487	2.98518	0.472875
			384.894		3.72665	0.047298	9.40423	1.17698
			491.575
			233.007

## Sheet: Figure 3c
Sholl Analysis for LpR1-/- rescue (Figure 3c)
Wild Type										LpR1-/-										LpR1-/- +1G										LpR1-/- +1H
brain 1	brain 2	brain 3	brain 4	brain 5	brain 6	brain 7	brain 8	brain 9	brain 10	brain 1	brain 2	brain 3	brain 4	brain 5	brain 6	brain 7	brain 8	brain 9	brain 10	brain 1	brain 2	brain 3	brain 4	brain 5	brain 6	brain 7	brain 8	brain 9	brain 10	brain 1	brain 2	brain 3	brain 4	brain 5	brain 6	brain 7	brain 8	brain 9	brain 10
2	4	4	4	4	5	4	5	5	7	8	7	5	3	5	4	6	6	8	4	4	4	5	4	5	3	3	3	7	4	8	5	5	8	3	11	2	2	1	9
3	5	5	6	5	8	4	5	7	8	10	9	6	2	6	7	8	8	10	4	4	8	9	6	8	3	3	4	9	6	9	5	5	21	7	14	3	2	3	7
3	8	7	5	8	8	4	6	9	10	13	13	6	2	7	8	10	8	10	7	5	12	6	7	9	4	5	7	9	8	14	8	9	17	8	18	4	3	4	8
6	9	13	9	9	9	5	7	12	11	17	14	4	2	7	12	11	11	7	9	6	16	9	8	12	5	8	7	9	11	26	12	11	24	17	20	4	7	4	10
8	10	12	14	14	9	4	10	15	8	20	11	4	3	7	15	13	11	6	7	7	22	11	4	15	6	9	6	9	10	19	18	18	29	20	24	3	4	4	11
8	6	11	18	9	7	2	10	14	12	18	13	6	4	6	15	12	11	11	5	7	28	12	7	17	6	8	6	7	12	26	21	19	29	25	22	3	4	2	8
7	5	11	18	9	7	5	11	18	12	12	14	6	2	4	18	13	12	13	5	8	34	11	6	15	10	10	6	9	15	26	18	19	30	26	13	4	5	3	11
5	6	12	16	10	9	5	11	13	12	8	13	5	3	4	15	12	10	10	8	13	38	12	4	15	10	8	5	9	16	23	20	20	33	25	15	3	5	3	10
5	6	9	14	10	12	6	14	14	10	5	9	7	4	2	10	8	9	12	10	15	34	13	4	17	10	4	6	8	18	28	30	15	31	21	15	4	4	2	10
3	5	8	12	6	15	8	13	12	9	3	12	8	5	2	9	9	7	9	8	20	35	17	6	16	11	8	6	9	13	31	30	17	30	20	18	6	4	3	9
2	6	4	15	5	17	12	15	9	14	3	10	8	4	5	9	10	5	6	12	18	30	18	8	14	9	5	3	8	14	38	31	18	30	12	15	5	5	3	12
2	7	2	10	5	16	13	13	9	9	1	10	8	5	2	9	4	5	6	8	16	28	20	7	13	7	5	4	7	14	30	28	23	31	14	8	5	3	3	9
1	12	1	8	5	12	18	11	6	10	1	9	7	5	3	5	2	5	5	10	12	18	16	3	14	7	8	4	5	11	21	25	17	27	12	7	6	4	2	7
2	8	1	5	2	11	15	12	4	9	1	10	8	7	1	3	4	4	2	7	9	13	12	5	9	7	12	4	7	12	14	32	20	30	15	8	5	5	3	6
3	7		5	3	10	16	11	5	6		7	11	8	1	1	1	3	2	7	9	10	10	6	12	9	7	7	8	6	9	24	11	20	16	11	3	5	3	10
4	5		4	2	8	11	9	7	5		5	10	5		1		1	3	6	8	11	6	9	7	8	12	5	7	6	5	17	18	19	11	10	4	3	5	5
3	12		3	1	7	11	8	6	7		3	7	5				2	2	6	8	11	4	5	7	9	13	4	6	5	5	15	16	14	10	10	5	5	8	7
2	7		4	1	5	9	11	6	4		3	5	6				3		6	6	9	2	3	6	11	11	3	7	2	3	13	13	14	4	7	6	5	8	6
1	5		4	2	4	11	7	4	4		2	6	7				1		5	4	6	1	4	6	11	9	3	7	1		9	15	11	4	4	5	4	8	7
2	6		2	2	3	10	5	4	4		2	6	8				1		7	4	5	1	7	5	7	9	1	7	1		8	9	8	3	3	7	4	7	5
2	3			1	2	8	4	3	4		1	4	5				1		7	4	3	1	6	5	4	6	1	4	3		5	12	13	2	4	8	5	9	5
2	1			1	1	6	4	2	4			3	6						4	2	3	1	3	5	2	10	1	4	1		4	9	14	2	2	8	7	10	7
1					1	5	1	1	2			3	5						3	1	6		3	5	2	5	1	4	2		3	10	5	1	3	5	5	8	7
1						2	1		3			1	5						4		3		6	3	1	8		4	2		3	8	8	1	2	5	8	8	4
						2			5				3						2		3		5	1	1	4		1	1		3	7	6	1	2	7	11	7	6
						2			4				3						1		1		5	1		2		1	1		3	6	5	1	1	6	9	9	6
						2			3				2										1	1		2		1	3		3	7	4		2	7	8	11	8
									1														2			1		1	2		1	5	4		2	4	6	11	7
									1														2			1		1			2	3	5		4	4	5	11	7
																							2					1			2	2	7		3	7	5	11	8
																							2					1			2	1	6		3	6	4	10	12
																												1			1		6		2	5	6	8	13
																												1			1		7		2	4	4	7	7
																												1			2		3		2	5	7	9	7
																																	3		1	5	8	12	5
																																	2		1	6	8	7	4
																																	2		1	4	6	8	4
																																	1		1	3	5	6	2
																																	1		1	3	8	3	1
																																	1		1	4	7	2	1
																																	1		1	3	6	3	1
																																	1		1	2	5	1	1
																																	1		1	3	4		1
																																			1	2	7
																																				2	7
																																				2	6
																																				2	6
																																				2	7
																																				2	4
																																				2	5
																																				3	7
																																				2	4
																																				1	4
																																				1	6
																																				1	6
																																				1	5
																																				1	6
																																				1	4
																																				1	5
																																				1	3
																																				1	2
																																				1	1
																																				1	2
																																				1
																																				1
																																				1
																																				1
																																				1
																																				1

## Sheet: Figure 4
Dendrite Volume (μm3) for CRISPR/Cas9 knockout (Figure 4b)
Cas9 control	gRNA-short control	gRNA-short	gRNA-long control	gRNA-long
457.216	524.261	314.642	416.712	466.876
333.943	396.85	327.142	392.032	367.611
516.473	281.324	356.892	334.618	413.967
468.489	444.048	131.522	404.533	239.418
414.116	469.842	171.202	521.402	269.907
312.025	369.018	212.96	314.129	386.017
301.863	323.481	140.566	383.28	419.644
306.176	459.058	231.262	416.837	430.846
386.08	385.357	301.777	341.138	354.588
434.891	455.546	324.759	486.831	371.006
468.22	443.542	217.123	326.267	354.693
345.555	425.683	170.882	435.292	414.72
367.29	397.733	183.746	398.176	468.315
390.996	421.052	364.991	463.047	350.854
390.862	525.293	239.998	426.581	328.571
342.895	409.32	268.436	378.014	405.525
	372.057	314.426	399.814
		203.701

## Sheet: Figure 5
Lipid droplets density fold change (Figure 5d)
control	LpR1-/-
1.23138	0.792349
1.16447	0.427185
0.593744	0.550594
1.08738	0.746782
1.17713	0.867027
0.892342	0.50054
0.641305	0.803253
1.07406	0.583388
1.2362	0.584184
1.33661	0.548484
0.803253	0.821576
0.8237	0.479828
0.785728	0.622741
1.15055	0.612615

## Sheet: Figure 6
Dendrite Volume (μm3) for genetic sceen (Figure 6c)																Lipid droplets density fold change (Figure 6f)
control	GLaz (1)	GLaz (2)	CG12926	CG30392	CG9205	Npc-2b	CG32407	apolpp	Apoltp	CG11151	NLaz	Pinta	Spcx	CG5590		control	GLaz IR
325.76	272.846	325.671	290.442	261.675	255.449	396.517	270.375	255.383	240.931	216.216	233.909	257.32	277.86	287.494		0.835465	0.362691
301.014	313.526	240.022	270.943	257.112	214.326	251.82	254.417	322.605	260.272	273.573	243.905	269.06	244.918	311.025		0.653185	0.639179
265.148	304.091	252.882	220.619	278.283	408.555	280.1	217.453	335.517	241.21	302.996	287.006	194.25	275.168	317.488		1.30262	0.395725
380.765	256.6	241.413	224.537	241.98	304.227	302.926	296.09	253.232	247.637	270.711	299.113	255.053	293.244	288.662		1.15857	0.400493
298.792	179.317	281.929	273.451	248.825	253.363	279.114	234.615	258.27	258.369	234.463	276.495	283.83	272.211	325.905		0.739005	0.700862
288.723	283.1	230.298	270.605	291.002	198.843	232.432	253.594	297.679	307.644	322.148	162.834	349.812	266.782	291.819		1.41126	0.347366
366.746	248.86	225.833	304.704	244.138	237.438	271.24	261.133	288.332	261.149	252.988	239.133	285.144	290.836	279.58		1.20478	0.412596
319.656	274.057	164.389	222.846	227.885	255.94	209.299	292.203	217.139	376.343	182.618	217.054	287.931	264.679	260.394		0.960365	0.362351
309.22	255.784	235.331	214.701	242.818	273.982	254.973	315.657	257.988	257.748	330.759	335.996	169.18	300.413	279.776		0.767611	0.665998
284.397	190.585	289.106	222.362	243.674	309.608	307.651		245.721	216.304	304.704	361.893		287.063	285.464		1.02167	0.330077
219.253						297.972							274.349			1.02507	0.691327
273.582						271.506							290.6			0.920401
269.108						282.747

## Sheet: Figure 7
Dendrite Volume (μm3) for genetic interaction (Figure 7a)
WT	LpR1+/-	GLaz+/-	GLaz+/- ; LpR1+/-
381.566	249.083	374.705	167.634
331.142	303.764	185.089	288.479
295.542	461.949	277.041	294.634
416.087	374.957	304.919	317.088
303.191	254.332	372.941	308.259
368.209	418.563	420.989	349.133
352.992	227.138	224.103	158.948
413.939	460.184	463.993	225.77
518.158	359.243	400.23	128.052
379.284	233.91	366.238	280.728
506.815	314.971	348.047	153.639
519.166	347.793	264.725	217.173
467.144	313.077	215.386	231.629
342.631	233.562	391.007	226.815
507.197	353.393	304.537	267.615
305.524	353.378	288.037	242.353
402.656	190.467		330.087
350.143	328.786		258.291
303.172

## Sheet: S4
Lipid droplets density fold change (Figure S4)
elav>Dicer	elav>LpR1-RNAi
1.18619	0.558654
1.31683	0.51875
1.312	0.512099
0.421841	0.547253
1.45364	0.616609
0.495948	0.763873
1.01375	0.797262
0.962985	1.24449
0.919688	0.757698
0.917788	1.09012
	0.569178
	0.868237

## Sheet: S5
MALDI Analysis (Figure S5)
	PC [M+H]+	PC [M+H]+	PC [M+H]+	PC [M+H]+	PC-N(CH3)3 [M+H]+	PC-N(CH3)3 [M+H]+	PS [M+Na]+	PS [M+Na]+	PS [M+Na]+	PE [M+H]+	PE [M+H]+	PE [M+H]+	PG [M+Na]+	TAG [M+Na]+	DAG [M-OH]+
	C32:1	C34:1	C36:3	C36:2	C30:4	C30:3	C32:2	C34:4	C36:5	C38:5	C38:4	C38:3	C34:2	C46:3	C30:1
M/Z	732.6	760.6	784.6	786.6	639.4	641.4	754.5	778.5	804.5	766.5	768.5	770.6	769.5	795.6	521.5
wt1	0.199249	0.259265	0.219174	0.251403	0.297577	0.532232	0.171105	0.165704	0.19517	0.166927	0.139536	0.220168	0.322187	0.67329	0.201522
wt2	0.358797	0.457509	0.387773	0.429945	0.356004	0.680537	0.270403	0.225907	0.233484	0.232128	0.210503	0.439506	0.629352	1.46345	0.271598
wt3	0.349413	0.379271	0.329449	0.3537	0.302234	0.655988	0.293902	0.263192	0.246749	0.230926	0.206821	0.457386	1.17366	1.68359	0.27382
wt4	0.254353	0.304166	0.240083	0.301821	0.327616	0.54156	0.173479	0.173603	0.219119	0.175653	0.179043	0.372927	0.426539	1.44101	0.22299
LpR1-/--1	0.0978647	0.103314	0.0933416	0.102	0.119849	0.30509	0.104215	0.109811	0.100934	0.104088	0.0517079	0.100604	0.102568	0.133754	0.133329
LpR1-/--2	0.0891627	0.0881679	0.087208	0.0873708	0.139831	0.247669	0.0910995	0.0947529	0.0928116	0.0927274	0.0574569	0.0887003	0.0969292	0.151916	0.133019
LpR1-/--3	0.0781812	0.0767154	0.0746502	0.0767152	0.124647	0.216595	0.0773969	0.0857335	0.0793811	0.0789275	0.0539895	0.0792681	0.0836061	0.0990062	0.117926
LpR1-/--4	0.0759445	0.0750248	0.0784059	0.0771475	0.15863	0.24426	0.0716542	0.0819306	0.0798375	0.0778049	0.0653604	0.0790266	0.0806222	0.119572	0.114754
	Cholesterol
	Ag107	Ag109
	493.2	495.2
wt1	7.58293	5.89989
wt2	7.61255	5.81031
wt3	7.97598	6.05134
wt4	6.46774	4.95236
wt5	7.00093	5.48295
LpR1-/--1	4.4538	3.51987
LpR1-/--2	4.87204	4.04619
LpR1-/--3	5.53682	4.09487
LpR1-/--4	3.70068	3.0026
LpR1-/--5	4.31264	3.23175

[truncated: 1 more sheets: S10]
